# Supplementary material for: Context of water transport related drownings in Bangladesh: a qualitative study
Source: BMC Public Health. 2019 Nov 27;19:1567. doi: 10.1186/s12889-019-7871-1 (PMC6880553; doi:10.1186/s12889-019-7871-1)
Supplement: Supplementary file 1 — Additional file 1. Mirco-level focus group guide for transport providers. Mirco-level focus group guide for transport users. [file 12889_2019_7871_MOESM1_ESM.zip]

Archive with 2 entries (2 files):
- FGD_Transport proivders_Micro_10 August 2016R3.docx
- FGD_Transport users_Micro_10 August 2016R3.docx
