# Supplementary material for: Context of water transport related drownings in Bangladesh: a qualitative study
Source: BMC Public Health. 2019 Nov 27;19:1567. doi: 10.1186/s12889-019-7871-1 (PMC6880553; doi:10.1186/s12889-019-7871-1)
Supplement: Supplementary file 2 — Additional file 2. Micro Level In-depth Interview Guide for Transport Users. Micro Level In-depth Interview Guide for Transport Providers. [file 12889_2019_7871_MOESM2_ESM.zip]

Archive with 2 entries (2 files):
- IDI_Micro_Transport Users_10AugustR3.docx
- IDI_Micro_Transport Providers_10AugustR3.docx
